# Supplementary material for: Structural analysis of cancer-relevant TCR-CD3 and peptide-MHC complexes by cryoEM
Source: Nat Commun. 2023 Apr 26;14:2401. doi: 10.1038/s41467-023-37532-7 (PMC10132440; doi:10.1038/s41467-023-37532-7)
Supplement: Supplementary file 4 — Source Data [file 41467_2023_37532_MOESM4_ESM.xlsx]

## Sheet: Figure 4b
Figure 4b
PN45428
HLA-A2 MAGEA4 (230-239)
Conc	Response
4.57e-08	2.39
1.372e-07	2.9
4.115e-07	15.31
1.235e-06	21.42
3.704e-06	38.7
1.111e-05	78.86
3.333e-05	154.3
0.0001	204.55
4.57e-08	18.36
1.372e-07	20.37
4.115e-07	-1.57
1.235e-06	8.3
3.704e-06	25.94
1.111e-05	66.59
3.333e-05	139.42
0.0001	177.4
KD	22(2)uM	Rmax	236(8)
HLA-A2 MAGEA8 (232-241)
Conc	Response
4.57e-08	16.32
1.372e-07	16.64
4.115e-07	-2.82
1.235e-06	-0.95
3.704e-06	2.78
1.111e-05	11.86
3.333e-05	30.87
0.0001	61.21
4.57e-08	-2.6
1.372e-07	-4.12
4.115e-07	-1.92
1.235e-06	0.52
3.704e-06	3.09
1.111e-05	11.56
3.333e-05	32.82
0.0001	62.44
KD	260(20)uM	Rmax	236(8)

## Sheet: Figure 4c
Figure 4c
PN45545
HLA-A2 MAGEA4 (230-239)
Conc	Response
4.57e-08	1.56
1.372e-07	2.27
4.115e-07	11.51
1.235e-06	20.75
3.704e-06	41.43
1.111e-05	76.75
3.333e-05	113.82
0.0001	102.59
4.57e-08	10.03
1.372e-07	11.74
4.115e-07	3.02
1.235e-06	13.77
3.704e-06	34.71
1.111e-05	68.89
3.333e-05	101.65
0.0001	91.73
KD	6.1(7)uM	Rmax	113(4)
HLA-A2 MAGEA8 (232-241)
Conc	Response
4.57e-08	7.8
1.372e-07	7.95
4.115e-07	-1.61
1.235e-06	-1.09
3.704e-06	0.12
1.111e-05	3.56
3.333e-05	10.91
0.0001	18.66
4.57e-08	-0.94
1.372e-07	-1.71
4.115e-07	-0.65
1.235e-06	0.14
3.704e-06	0.97
1.111e-05	4.02
3.333e-05	12.52
0.0001	21.12
KD	420(80)uM	Rmax	113(4)
